# Supplementary material for: Production of Camellia oleifera Abel Seed Oil for Injection: Extraction, Analysis, Deacidification, Decolorization, and Deodorization
Source: Foods. 2024 May 7;13(10):1430. doi: 10.3390/foods13101430 (PMC11120317; doi:10.3390/foods13101430)
Supplement: Supplementary file 1 [file foods-13-01430-s001.zip]

Archive with 1 entries (1 files):
- foods-2978813-supplementary.pdf
